# Supplementary material for: When to Adjust for Multiple Testing: A Unifying Guiding Principle
Source: Biom J. 2026 Jul 2;68(4):e70148. doi: 10.1002/bimj.70148 (PMC13324398; doi:10.1002/bimj.70148)
Supplement: Supplementary file 1 — Supporting File: bimj70148‐sup‐0001‐Data.zip. [file BIMJ-68-e70148-s001.zip]

Archive with 4 entries (4 files):
- data_multiomics.csv
- multiomics_functions.R
- multiomics_reporting_strategies.R
- README.txt
