# Supplementary material for: When to Adjust for Multiple Testing: A Unifying Guiding Principle
Source: Biom J. 2026 Jul 2;68(4):e70148. doi: 10.1002/bimj.70148 (PMC13324398; doi:10.1002/bimj.70148)
Supplement: Supplementary file 1 — Supporting File: bimj70148‐sup‐0001‐Data.zip. [file BIMJ-68-e70148-s001.zip › multiomics_functions.R]

# Title: "When to Adjust for Multiple Testing: A Unifying Guiding Principle"

# Authors: Sabine Hoffmann, Simon Lemster, Gary Collins, 
# Alexander Hapfelmeier, Georg Heinze, Andreas Mayr, 
# Matthias Schmid, Juliane Wilcke, and Anne-Laure Boulesteix

# This script contains the functions that are sourced in the main script.
# Code written by: Simon Lemster (simon.lemster@ibe.med.uni-muenchen.de)


# functions ---------------------------------------------------------------

# takes a vector with covariate values as argument (x) and the 
# 'Surv' object 'survvars', performs a univariate cox regression and 
# returns the p-value of the Wald test
cox <- function(x) {
  model <- coxph(survvars ~ x)
  summary(model)$coefficients[, "Pr(>|z|)"]
}

# takes a vector with p-values as argument (pvals) and returns the count of
# significant p-values (alpha = .05)
significance <- function(pvals) {
  significant_count <- sum(pvals < 0.05, na.rm = TRUE)
  return(significant_count)
}

# takes a vector with p-values and returns reportable rounded values and 
# significance indicators
round_pval <- function(pvals) {
  pvals_char <- character(length = length(pvals))
  pvals_char <- case_when(
    pvals >= 0.001 ~ as.character(round(pvals, digits = 3)),
    pvals < 0.001 ~ "<.001"
  )
  pvals_char[pvals <= 0.05] <- paste0(pvals_char[pvals <= 0.05], "*")
  return(pvals_char)
}
