# Supplementary material for: When to Adjust for Multiple Testing: A Unifying Guiding Principle
Source: Biom J. 2026 Jul 2;68(4):e70148. doi: 10.1002/bimj.70148 (PMC13324398; doi:10.1002/bimj.70148)
Supplement: Supplementary file 1 — Supporting File: bimj70148‐sup‐0001‐Data.zip. [file BIMJ-68-e70148-s001.zip › multiomics_reporting_strategies.R]

# Title: "When to Adjust for Multiple Testing: A Unifying Guiding Principle"

# Authors: Sabine Hoffmann, Simon Lemster, Gary Collins, 
# Alexander Hapfelmeier, Georg Heinze, Andreas Mayr, 
# Matthias Schmid, Juliane Wilcke, and Anne-Laure Boulesteix

# This script allows reproduction of the analyses in Figure 1.
# Code written by: Simon Lemster (simon.lemster@ibe.med.uni-muenchen.de)


# setup -------------------------------------------------------------------


# load packages
library(tidyverse)
library(survival)

# load custom functions
source("multiomics_functions.R")

# load data
data_multiomics <- read_csv("data_multiomics.csv")

# extract RNA and miRNA variable columns
rna_columns <- grep("_rna$", names(data_multiomics), value = TRUE)
mirna_columns <- grep("_mirna$", names(data_multiomics), value = TRUE)

data_rna <- data_multiomics[rna_columns]
data_mirna <- data_multiomics[mirna_columns]

# extract survival variables and create 'Surv' object
status_time <- data_multiomics[, c("status", "time")]
survvars <- Surv(status_time$time, status_time$status)


# analysis ----------------------------------------------------------------

# calculate unadjusted p-values for each RNA and miRNA marker
pvals_rna <- apply(data_rna, 2, cox)
pvals_mirna <- apply(data_mirna, 2, cox)

# calculate total number of tests, needed for simultaneous adjustment
k_rna <- length(pvals_rna)
k_mirna <- length(pvals_mirna)
k_total <- k_rna + k_mirna

# calculate adjusted p-values, separate adjustment
pvals_rna_sep_adj <- p.adjust(pvals_rna, method = "bonferroni")
pvals_mirna_sep_adj <- p.adjust(pvals_mirna, method = "bonferroni")

# calculate adjusted p-values, simultaneous adjustment
pvals_rna_tog_adj <- p.adjust(pvals_rna, method = "bonferroni", n = k_total)
pvals_mirna_tog_adj <- p.adjust(pvals_mirna, method = "bonferroni", n = k_total)


# illustration (Figure 1) -------------------------------------------------


# count of significant markers with different reporting strategies
cat("Total markers: ", k_total, "\n",
    "RNA markers: ", k_rna, "\n",
    "miRNA markers: ", k_mirna)

cat(
  "strategy A (adjusting all markers together):\n",
  "significant RNA markers, adjusted together: ", 
  significance(pvals_rna_tog_adj), "\n",
  "significant miRNA markers, adjusted together: ", 
  significance(pvals_mirna_tog_adj), "\n\n", 
  
  "strategy B (adjusting both marker types separately):\n",
  "significant RNA markers, adjusted separately: ", 
  significance(pvals_rna_sep_adj), "\n",
  "significant miRNA markers, adjusted separately: ", 
  significance(pvals_mirna_sep_adj), "\n\n",
  
  "strategy C (no adjustment):\n",
  "significant RNA markers, unadjusted: ", 
  significance(pvals_rna), "\n",
  "significant miRNA markers, unadjusted: ", 
  significance(pvals_mirna), "\n",
  "significant markers in total, unadjusted: ", 
  significance(c(pvals_rna, pvals_mirna)), "\n",
  sep = "")


# all significant features, strategy A (left panel)

pvals_rna_tog_adj[pvals_rna_tog_adj <= 0.05] |>
  sort() |>
  round_pval()
pvals_mirna_tog_adj[pvals_mirna_tog_adj <= 0.05] |>
  sort() |>
  round_pval()

# all significant features, strategy B (center panel)

pvals_rna_sep_adj[pvals_rna_sep_adj <= 0.05] |>
  sort() |>
  round_pval()
pvals_mirna_sep_adj[pvals_mirna_sep_adj <= 0.05] |>
  sort() |>
  round_pval()

# a random subset with 25 p-values from both features, strategy C (right panel)
set.seed(1611)

sample_rna <- sample(1:k_rna, 25)
sample_mirna <- sample(1:k_mirna, 25)

pvals_rna[sample_rna] |>
  round_pval()
pvals_mirna[sample_mirna] |>
  round_pval()
