# Supplementary material for: When to Adjust for Multiple Testing: A Unifying Guiding Principle
Source: Biom J. 2026 Jul 2;68(4):e70148. doi: 10.1002/bimj.70148 (PMC13324398; doi:10.1002/bimj.70148)
Supplement: Supplementary file 1 — Supporting File: bimj70148‐sup‐0001‐Data.zip. [file BIMJ-68-e70148-s001.zip › README.txt]

Supplementary material for the manuscript

Title: "When to Adjust for Multiple Testing: A Unifying Guiding Principle"

Authors: Sabine Hoffmann, Simon Lemster, Gary Collins, 
Alexander Hapfelmeier, Georg Heinze, Andreas Mayr, 
Matthias Schmid, Juliane Wilcke, and Anne-Laure Boulesteix

For questions regarding the code, please contact Simon Lemster:
simon.lemster@ibe.med.uni-muenchen.de


This folder contains the following scripts and data:

multiomics_reporting_strategies.R:
  Allows the reproduction of the analyses in Figure 1 of the paper.
  This is the main analysis script and has to be run from inside this folder,
  since the script uses relative paths for multiomics_functions.R and data_multiomics.csv.


multiomics_functions.R:
  Contains custom functions that are sourced in multiomics_reporting_strategies.R.


data_multiomics.csv:
  The data needed for the analysis. 

Please note:
The data originally come from the following paper:
  Herrmann, M., Probst, P., Hornung, R., Jurinovic, V., & Boulesteix, A. L. (2021). 
  Large-scale benchmark study of survival prediction methods using multi-omics data. 
  Briefings in bioinformatics, 22(3), bbaa167. https://doi.org/10.1093/bib/bbaa167
The .csv file in this supplement is a version of the data that was restricted to
only contain the variables relevant for this analysis.
For any use of the data or questions regarding licensing, please refer to 
and cite the original source.


> sessionInfo()
R version 4.5.2 (2025-10-31 ucrt)
Platform: x86_64-w64-mingw32/x64
Running under: Windows 11 x64 (build 26100)

Matrix products: default
  LAPACK version 3.12.1

locale:
[1] LC_COLLATE=German_Germany.utf8  LC_CTYPE=German_Germany.utf8    LC_MONETARY=German_Germany.utf8 LC_NUMERIC=C                   
[5] LC_TIME=German_Germany.utf8    

time zone: Europe/Berlin
tzcode source: internal

attached base packages:
[1] stats     graphics  grDevices utils     datasets  methods   base     

other attached packages:
 [1] survival_3.8-6  lubridate_1.9.5 forcats_1.0.1   stringr_1.6.0   dplyr_1.2.0     purrr_1.2.1     readr_2.1.6     tidyr_1.3.2     tibble_3.3.1   
[10] ggplot2_4.0.2   tidyverse_2.0.0

loaded via a namespace (and not attached):
 [1] bit_4.6.0          Matrix_1.7-4       gtable_0.3.6       crayon_1.5.3       compiler_4.5.2     tidyselect_1.2.1   parallel_4.5.2     splines_4.5.2     
 [9] scales_1.4.0       lattice_0.22-9     R6_2.6.1           generics_0.1.4     pillar_1.11.1      RColorBrewer_1.1-3 tzdb_0.5.0         rlang_1.1.7       
[17] stringi_1.8.7      S7_0.2.1           bit64_4.6.0-1      timechange_0.4.0   cli_3.6.5          withr_3.0.2        magrittr_2.0.4     grid_4.5.2        
[25] vroom_1.7.0        rstudioapi_0.18.0  hms_1.1.4          lifecycle_1.0.5    vctrs_0.7.1        glue_1.8.0         farver_2.1.2       tools_4.5.2       
[33] pkgconfig_2.0.3  
